# Supplementary material for: Modeling immune responses of cattle to Mycobacterium bovis using magnetic bioprinted granulomas
Source: mSphere. 2025 Oct 31;10(11):e00595-25. doi: 10.1128/msphere.00595-25 (PMC12645956; doi:10.1128/msphere.00595-25)
Supplement: Table S1 — Raw data referring to Fig. 6. [file msphere.00595-25-s0003.xlsx]

## Sheet: Title
Supplementary Table 1. Raw data referring to Fig. 6

## Sheet: Standard Curve
Regression Type: Logistic - 5PL		Regression Type: Logistic - 5PL
Std. Curve: FI = 1,78973 + (16367,7 - 1,78973) / ((1 + (Conc / 1600,04)^-1,33812))^0,684693		Std. Curve: FI = 0,281378 + (14757,2 - 0,281378) / ((1 + (Conc / 2835,25)^-1,84219))^0,515531
FitProb. = 0,2317, ResVar. = 1,4622		FitProb. = 0,6517, ResVar. = 0,4282
Regression Type: Logistic - 5PL		Regression Type: Logistic - 5PL
Std. Curve: FI = 3,21244 + (8977,72 - 3,21244) / ((1 + (Conc / 18698,5)^-0,914593))^1,21658		Std. Curve: FI = 4,03611 + (12302,5 - 4,03611) / ((1 + (Conc / 3424,72)^-0,962676))^1,49328
FitProb. = 0,8274, ResVar. = 0,0475		FitProb. = 0,9723, ResVar. = 0,0012
Regression Type: Logistic - 5PL		Regression Type: Logistic - 4PL
Std. Curve: FI = 2,92165 + (17586,9 - 2,92165) / ((1 + (Conc / 32633,7)^-0,822886))^1,21762		Std. Curve: FI = -0,959837 + (8856,35 + 0,959837) / (1 + (Conc / 1298,98)^-1,94027)
FitProb. = 0,5129, ResVar. = 0,4282		FitProb. = 0,2779, ResVar. = 1,1771
Regression Type: Logistic - 5PL		Regression Type: Logistic - 5PL
Std. Curve: FI = -0,633266 + (6439,05 + 0,633266) / ((1 + (Conc / 4088,5)^-1,36137))^0,70507		Std. Curve: FI = -0,911224 + (16468,9 + 0,911224) / ((1 + (Conc / 1346,42)^-1,03049))^0,932684
FitProb. = 0,9992, ResVar. = 0,0008		FitProb. = 0,4582, ResVar. = 0,7804
Regression Type: Logistic - 5PL		Regression Type: Logistic - 5PL
Std. Curve: FI = 8,84552 + (8763,28 - 8,84552) / ((1 + (Conc / 550,824)^-0,898183))^2,17015		Std. Curve: FI = -0,317815 + (18345,4 + 0,317815) / ((1 + (Conc / 5574,28)^-2,20999))^0,467807
FitProb. = 0,0267, ResVar. = 3,6220		FitProb. = 0,4894, ResVar. = 0,7147
Regression Type: Logistic - 5PL		Regression Type: Logistic - 5PL
Std. Curve: FI = 1,19089 + (3635,31 - 1,19089) / ((1 + (Conc / 1783,81)^-1,67876))^0,806907		Std. Curve: FI = 3,78352 + (6855,94 - 3,78352) / ((1 + (Conc / 4145,9)^-1,64732))^0,888744
FitProb. = 0,7112, ResVar. = 0,1371		FitProb. = 0,3258, ResVar. = 0,9653
Regression Type: Logistic - 5PL		Regression Type: Logistic - 5PL
Std. Curve: FI = 4,17864 + (10144,5 - 4,17864) / ((1 + (Conc / 660,585)^-1,388))^0,953945		Std. Curve: FI = -1,73182 + (4850,27 + 1,73182) / ((1 + (Conc / 24883,3)^-1,54701))^0,658821
FitProb. = 0,0756, ResVar. = 2,5817		FitProb. = 0,3904, ResVar. = 0,9406
Regression Type: Logistic - 5PL
Std. Curve: FI = -7,49621 + (16183,6 + 7,49621) / ((1 + (Conc / 2652,51)^-1,56418))^0,660549
FitProb. = 0,7178, ResVar. = 0,3316

## Sheet: IFNy
ifn y		extrapolated values included
	monolayer	IVGLS
						final values (dilution included)
X5	medium	OOR <	0		24 h uninf 2D	0	0	0	0
X6	medium	OOR <	0		24 h innate 2D	7.28	0.12	0	5
X7	72 h mature n1	46.3	46.3		48 h uninf. 2D	0	0	0	1.72
X8	72 h uninf. + PBMC n1	0.58	0.58		48 h innate 2D	4.44	3.48	0.94	19.32
X9	24 h uninf n2	OOR <	0		72 h uninf. 2D	0.22	0	0	0.12
X10	24 h innate n2	3.64	3.64		72 h innate 2D	19.04	0.04	0.12	5.18
X11	48 h uninf. n2	OOR <	0		72 h mature 2D	92.6	158.64	4.08	48.5	250.22
X12	48 h innate n2	2.22	2.22		72 h uninf. + PBMC 2D	1.16	0.88	0	2.52	43.08
X13	72 h uninf. n2	0.11	0.11		24 h uninf 3D	0	0	0	0	0
X14	72 h innate n2	9.52	9.52		24 h innate 3D	1.26	60.1	2.46	40.4	58.72
X15	72 h mature n2	79.32	79.32		48 h uninf. 3D	0.32	1.04	0	0	16
X16	72 h uninf. + PBMC n2	0.44	0.44		48 h innate 3D	29.4	117.7	2.22	1.48	11
X17	24 h uninf n3	0.02	0.02		72 h uninf. 3D	0.16	274.24	0	0	0
X18	24 h innate n3	0.06	0.06		72 h innate 3D	2.64	50.92	111.54	29.26	55.34
X19	48 h uninf. n3	OOR <	0		72 h mature 3D	37.44	374.38	88.42	396.52	677.84
X20	48 h innate n3	1.74	1.74		72 h uninf. + PBMC 3D	0	0	0	1.38	48.8
X21	72 h uninf. n3	OOR <	0
X22	72 h innate n3	0.02	0.02
X23	72 h mature n3	2.04	2.04
X24	72 h uninf. + PBMC n3	OOR <	0
X25	24 h uninf n4	OOR <	0
X26	24 h innate n4	OOR <	0
X27	48 h uninf. n4	OOR <	0
X28	48 h innate n4	0.47	0.47
X29	72 h uninf. n4	OOR <	0
X30	72 h innate n4	0.06	0.06
X31	72 h mature n4	24.25	24.25
X32	72 h uninf. + PBMC n4	1.26	1.26
X33	24 h uninf n5	0.31	0.31
X34	24 h innate n5	2.5	2.5
X35	48 h uninf. n5	0.86	0.86
X36	48 h innate n5	9.66	9.66
X37	72 h uninf. n5	0.06	0.06
X38	72 h innate n5	2.59	2.59
X39	72 h mature n5	125.11	125.11
X40	72 h uninf. + PBMC n5	21.54	21.54
X41	24 h uninf n1	OOR <	0
X42	24 h innate n1	0.63	0.63
X43	48 h uninf. n1	0.16	0.16
X44	48 h innate n1	14.7	14.7
X45	72 h uninf. n1	0.08	0.08
X46	72 h innate n1	1.32	1.32
X47	72 h mature n1	18.72	18.72
X48	72 h uninf. + PBMC n1	OOR <	0
X49	24 h uninf n2	OOR <	0
X50	24 h innate n2	30.05	30.05
X51	48 h uninf. n2	0.52	0.52
X52	48 h innate n2	58.85	58.85
X53	72 h uninf. n2	137.12	137.12
X54	72 h innate n2	25.46	25.46
X55	72 h mature n2	187.19	187.19
X56	72 h uninf. + PBMC n2	OOR <	0
X57	24 h uninf n3	OOR <	0
X58	24 h innate n3	1.23	1.23
X59	48 h uninf. n3	OOR <	0
X60	48 h innate n3	1.11	1.11
X61	72 h uninf. n3	OOR <	0
X62	72 h innate n3	55.77	55.77
X63	72 h mature n3	44.21	44.21
X64	72 h uninf. + PBMC n3	OOR <	0
X65	24 h uninf n4	OOR <	0
X66	24 h innate n4	20.2	20.2
X67	48 h uninf. n4	OOR <	0
X68	48 h innate n4	0.74	0.74
X69	72 h uninf. n4	OOR <	0
X70	72 h innate n4	14.63	14.63
X71	72 h mature n4	198.26	198.26
X72	72 h uninf. + PBMC n4	0.69	0.69
X73	24 h uninf n5	OOR <	0
X74	24 h innate n5	29.36	29.36
X75	48 h uninf. n5	8	8
X76	48 h innate n5	5.5	5.5
X77	72 h uninf. n5	OOR <	0
X78	72 h innate n5	27.67	27.67
X79	72 h mature n5	338.92	338.92
X80	72 h uninf. + PBMC n5	24.4	24.4

## Sheet: IL1A
X5	medium	OOR <	0		24 h uninf	0	0	0	0
X6	medium	OOR <	0		24 h innate	0	0.27	0	0
X7	72 h mature n1	1,27	1.27		48 h uninf.	0	0	0	0
X8	72 h uninf. + PBMC n1	4,62	4.62		48 h innate	0	0.59	0	0.02
X9	24 h uninf n2	OOR <	0		72 h uninf.	0	0	0	0
X10	24 h innate n2	OOR <	0		72 h innate	0	0.27	0	0
X11	48 h uninf. n2	OOR <	0		72 h mature	3.03	0	3.6	1.75	1.27
X12	48 h innate n2	OOR <	0		72 h uninf. + PBMC	1.54	0	3.82	2.6	4.62
X13	72 h uninf. n2	OOR <	0		24 h uninf	0	0	0	0	0
X14	72 h innate n2	OOR <	0		24 h innate	0	22.32	0.27	0	0.66
X15	72 h mature n2	3,03	3.03		48 h uninf.	0.14	0.53	0	0	0.02
X16	72 h uninf. + PBMC n2	1,54	1.54		48 h innate	1.54	0.79	0.02	0.02	0
X17	24 h uninf n3	OOR <	0		72 h uninf.	0	10.93	0	0	0
X18	24 h innate n3	*0,27	0.27		72 h innate	0	0.02	0.59	0.02	0.02
X19	48 h uninf. n3	OOR <	0		72 h mature	12.31	22.96	24.55	3.39	53.97
X20	48 h innate n3	0,59	0.59		72 h uninf. + PBMC	2.03	0.14	0.14	1.61	10.16
X21	72 h uninf. n3	OOR <	0
X22	72 h innate n3	*0,27	0.27
X23	72 h mature n3	OOR <	0		final values (dilution included)
X24	72 h uninf. + PBMC n3	OOR <	0		24 h uninf	0	0	0	0
X25	24 h uninf n4	OOR <	0		24 h innate	0	0.54	0	0
X26	24 h innate n4	OOR <	0		48 h uninf.	0	0	0	0
X27	48 h uninf. n4	OOR <	0		48 h innate	0	1.18	0	0.04
X28	48 h innate n4	OOR <	0		72 h uninf.	0	0	0	0
X29	72 h uninf. n4	OOR <	0		72 h innate	0	0.54	0	0
X30	72 h innate n4	OOR <	0		72 h mature	6.06	0	7.2	3.5	2.54
X31	72 h mature n4	3,60	3.6		72 h uninf. + PBMC	3.08	0	7.64	5.2	9.24
X32	72 h uninf. + PBMC n4	3,82	3.82		24 h uninf	0	0	0	0	0
X33	24 h uninf n5	OOR <	0		24 h innate	0	44.64	0.54	0	1.32
X34	24 h innate n5	OOR <	0		48 h uninf.	0.28	1.06	0	0	0.04
X35	48 h uninf. n5	OOR <	0		48 h innate	3.08	1.58	0.04	0.04	0
X36	48 h innate n5	*0,02	0.02		72 h uninf.	0	21.86	0	0	0
X37	72 h uninf. n5	OOR <	0		72 h innate	0	0.04	1.18	0.04	0.04
X38	72 h innate n5	OOR <	0		72 h mature	24.62	45.92	49.1	6.78	107.94
X39	72 h mature n5	1,75	1.75		72 h uninf. + PBMC	4.06	0.28	0.28	3.22	20.32
X40	72 h uninf. + PBMC n5	2,60	2.6
X41	24 h uninf n1	OOR <	0
X42	24 h innate n1	OOR <	0
X43	48 h uninf. n1	*0,14	0.14
X44	48 h innate n1	1,54	1.54
X45	72 h uninf. n1	OOR <	0
X46	72 h innate n1	OOR <	0
X47	72 h mature n1	12,31	12.31
X48	72 h uninf. + PBMC n1	2,03	2.03
X49	24 h uninf n2	OOR <	0
X50	24 h innate n2	22,32	22.32
X51	48 h uninf. n2	0,53	0.53
X52	48 h innate n2	0,79	0.79
X53	72 h uninf. n2	10,93	10.93
X54	72 h innate n2	*0,02	0.02
X55	72 h mature n2	22,96	22.96
X56	72 h uninf. + PBMC n2	*0,14	0.14
X57	24 h uninf n3	OOR <	0
X58	24 h innate n3	*0,27	0.27
X59	48 h uninf. n3	OOR <	0
X60	48 h innate n3	*0,02	0.02
X61	72 h uninf. n3	OOR <	0
X62	72 h innate n3	0,59	0.59
X63	72 h mature n3	24,55	24.55
X64	72 h uninf. + PBMC n3	*0,14	0.14
X65	24 h uninf n4	OOR <	0
X66	24 h innate n4	OOR <	0
X67	48 h uninf. n4	OOR <	0
X68	48 h innate n4	*0,02	0.02
X69	72 h uninf. n4	OOR <	0
X70	72 h innate n4	*0,02	0.02
X71	72 h mature n4	3,39	3.39
X72	72 h uninf. + PBMC n4	1,61	1.61
X73	24 h uninf n5	OOR <	0
X74	24 h innate n5	0,66	0.66
X75	48 h uninf. n5	*0,02	0.02
X76	48 h innate n5	OOR <	0
X77	72 h uninf. n5	OOR <	0
X78	72 h innate n5	*0,02	0.02
X79	72 h mature n5	53,97	53.97
X80	72 h uninf. + PBMC n5	10,16	10.16

## Sheet: Il1ß
X5	medium	OOR <	0		24 h uninf	0	0	0	0
X6	medium	OOR <	0		24 h innate	0	0	0	0
X7	72 h mature n1	OOR <	0		48 h uninf.	0	0	0	0
X8	72 h uninf. + PBMC n1	OOR <	0		48 h innate	0	0	0	0
X9	24 h uninf n2	OOR <	0		72 h uninf.	0	0	0	0
X10	24 h innate n2	OOR <	0		72 h innate	0	0	0	0
X11	48 h uninf. n2	OOR <	0		72 h mature	0	0	0	0	0
X12	48 h innate n2	OOR <	0		72 h uninf. + PBMC	0	0	0	0	0
X13	72 h uninf. n2	OOR <	0		24 h uninf	0	0	0	0	0
X14	72 h innate n2	OOR <	0		24 h innate	0	493.95	0	0	0
X15	72 h mature n2	OOR <	0		48 h uninf.	0	0	0	0	0
X16	72 h uninf. + PBMC n2	OOR <	0		48 h innate	0	0	0	0	0
X17	24 h uninf n3	OOR <	0		72 h uninf.	0	0	0	0	0
X18	24 h innate n3	OOR <	0		72 h innate	0	0	0	0	0
X19	48 h uninf. n3	OOR <	0		72 h mature	0	55.66	55.66	0	55.66
X20	48 h innate n3	OOR <	0		72 h uninf. + PBMC	0	0	0	17.37	0
X21	72 h uninf. n3	OOR <	0
X22	72 h innate n3	OOR <	0
X23	72 h mature n3	OOR <	0
X24	72 h uninf. + PBMC n3	OOR <	0		final values (dilution included)
X25	24 h uninf n4	OOR <	0		24 h uninf	0	0	0	0
X26	24 h innate n4	OOR <	0		24 h innate	0	0	0	0
X27	48 h uninf. n4	OOR <	0		48 h uninf.	0	0	0	0
X28	48 h innate n4	OOR <	0		48 h innate	0	0	0	0
X29	72 h uninf. n4	OOR <	0		72 h uninf.	0	0	0	0
X30	72 h innate n4	OOR <	0		72 h innate	0	0	0	0
X31	72 h mature n4	OOR <	0		72 h mature	0	0	0	0	0
X32	72 h uninf. + PBMC n4	OOR <	0		72 h uninf. + PBMC	0	0	0	0	0
X33	24 h uninf n5	OOR <	0		24 h uninf	0	0	0	0	0
X34	24 h innate n5	OOR <	0		24 h innate	0	987.9	0	0	0
X35	48 h uninf. n5	OOR <	0		48 h uninf.	0	0	0	0	0
X36	48 h innate n5	OOR <	0		48 h innate	0	0	0	0	0
X37	72 h uninf. n5	OOR <	0		72 h uninf.	0	0	0	0	0
X38	72 h innate n5	OOR <	0		72 h innate	0	0	0	0	0
X39	72 h mature n5	OOR <	0		72 h mature	0	111.32	111.32	0	111.32
X40	72 h uninf. + PBMC n5	OOR <	0		72 h uninf. + PBMC	0	0	0	34.74	0
X41	24 h uninf n1	OOR <	0
X42	24 h innate n1	OOR <	0
X43	48 h uninf. n1	OOR <	0
X44	48 h innate n1	OOR <	0
X45	72 h uninf. n1	OOR <	0
X46	72 h innate n1	OOR <	0
X47	72 h mature n1	OOR <	0
X48	72 h uninf. + PBMC n1	OOR <	0
X49	24 h uninf n2	OOR <	0
X50	24 h innate n2	493.95	493.95
X51	48 h uninf. n2	OOR <	0
X52	48 h innate n2	OOR <	0
X53	72 h uninf. n2	OOR <	0
X54	72 h innate n2	OOR <	0
X55	72 h mature n2	55.66	55.66
X56	72 h uninf. + PBMC n2	OOR <	0
X57	24 h uninf n3	OOR <	0
X58	24 h innate n3	OOR <	0
X59	48 h uninf. n3	OOR <	0
X60	48 h innate n3	OOR <	0
X61	72 h uninf. n3	OOR <	0
X62	72 h innate n3	OOR <	0
X63	72 h mature n3	55.66	55.66
X64	72 h uninf. + PBMC n3	OOR <	0
X65	24 h uninf n4	OOR <	0
X66	24 h innate n4	OOR <	0
X67	48 h uninf. n4	OOR <	0
X68	48 h innate n4	OOR <	0
X69	72 h uninf. n4	OOR <	0
X70	72 h innate n4	OOR <	0
X71	72 h mature n4	OOR <	0
X72	72 h uninf. + PBMC n4	17.37	17.37
X73	24 h uninf n5	OOR <	0
X74	24 h innate n5	OOR <	0
X75	48 h uninf. n5	OOR <	0
X76	48 h innate n5	OOR <	0
X77	72 h uninf. n5	OOR <	0
X78	72 h innate n5	OOR <	0
X79	72 h mature n5	55.66	55.66
X80	72 h uninf. + PBMC n5	OOR <	0

## Sheet: Il-4
X5	medium	OOR <	0		24 h uninf	0	0	0	0
X6	medium	OOR <	0		24 h innate	0	0	0	0
X7	72 h mature n1	OOR <	0		48 h uninf.	0	0	0	0
X8	72 h uninf. + PBMC n1	OOR <	0		48 h innate	0	0	0	0
X9	24 h uninf n2	OOR <	0		72 h uninf.	0	0	0	0
X10	24 h innate n2	OOR <	0		72 h innate	0	0	0	0
X11	48 h uninf. n2	OOR <	0		72 h mature	0	0	0	0	0
X12	48 h innate n2	OOR <	0		72 h uninf. + PBMC	0	0	0	0	0
X13	72 h uninf. n2	OOR <	0		24 h uninf	0	0	0	0	0
X14	72 h innate n2	OOR <	0		24 h innate	0	162.83	0	0	0
X15	72 h mature n2	OOR <	0		48 h uninf.	0	0	0	0	0
X16	72 h uninf. + PBMC n2	OOR <	0		48 h innate	0	0	0	0	0
X17	24 h uninf n3	OOR <	0		72 h uninf.	0	0	0	0	0
X18	24 h innate n3	OOR <	0		72 h innate	0	0	0	0	0
X19	48 h uninf. n3	OOR <	0		72 h mature	0	0	0	0	0
X20	48 h innate n3	OOR <	0		72 h uninf. + PBMC	0	0	0	16.55	0
X21	72 h uninf. n3	OOR <	0
X22	72 h innate n3	OOR <	0
X23	72 h mature n3	OOR <	0
X24	72 h uninf. + PBMC n3	OOR <	0
X25	24 h uninf n4	OOR <	0		final values (dilution included)
X26	24 h innate n4	OOR <	0		24 h uninf	0	0	0	0
X27	48 h uninf. n4	OOR <	0		24 h innate	0	0	0	0
X28	48 h innate n4	OOR <	0		48 h uninf.	0	0	0	0
X29	72 h uninf. n4	OOR <	0		48 h innate	0	0	0	0
X30	72 h innate n4	OOR <	0		72 h uninf.	0	0	0	0
X31	72 h mature n4	OOR <	0		72 h innate	0	0	0	0
X32	72 h uninf. + PBMC n4	OOR <	0		72 h mature	0	0	0	0	0
X33	24 h uninf n5	OOR <	0		72 h uninf. + PBMC	0	0	0	0	0
X34	24 h innate n5	OOR <	0		24 h uninf	0	0	0	0	0
X35	48 h uninf. n5	OOR <	0		24 h innate	0	325.66	0	0	0
X36	48 h innate n5	OOR <	0		48 h uninf.	0	0	0	0	0
X37	72 h uninf. n5	OOR <	0		48 h innate	0	0	0	0	0
X38	72 h innate n5	OOR <	0		72 h uninf.	0	0	0	0	0
X39	72 h mature n5	OOR <	0		72 h innate	0	0	0	0	0
X40	72 h uninf. + PBMC n5	OOR <	0		72 h mature	0	0	0	0	0
X41	24 h uninf n1	OOR <	0		72 h uninf. + PBMC	0	0	0	33.1	0
X42	24 h innate n1	OOR <	0
X43	48 h uninf. n1	OOR <	0
X44	48 h innate n1	OOR <	0
X45	72 h uninf. n1	OOR <	0
X46	72 h innate n1	OOR <	0
X47	72 h mature n1	OOR <	0
X48	72 h uninf. + PBMC n1	OOR <	0
X49	24 h uninf n2	OOR <	0
X50	24 h innate n2	162.83	162.83
X51	48 h uninf. n2	OOR <	0
X52	48 h innate n2	OOR <	0
X53	72 h uninf. n2	OOR <	0
X54	72 h innate n2	OOR <	0
X55	72 h mature n2	OOR <	0
X56	72 h uninf. + PBMC n2	OOR <	0
X57	24 h uninf n3	OOR <	0
X58	24 h innate n3	OOR <	0
X59	48 h uninf. n3	OOR <	0
X60	48 h innate n3	OOR <	0
X61	72 h uninf. n3	OOR <	0
X62	72 h innate n3	OOR <	0
X63	72 h mature n3	OOR <	0
X64	72 h uninf. + PBMC n3	OOR <	0
X65	24 h uninf n4	OOR <	0
X66	24 h innate n4	OOR <	0
X67	48 h uninf. n4	OOR <	0
X68	48 h innate n4	OOR <	0
X69	72 h uninf. n4	OOR <	0
X70	72 h innate n4	OOR <	0
X71	72 h mature n4	OOR <	0
X72	72 h uninf. + PBMC n4	16.55	16.55
X73	24 h uninf n5	OOR <	0
X74	24 h innate n5	OOR <	0
X75	48 h uninf. n5	OOR <	0
X76	48 h innate n5	OOR <	0
X77	72 h uninf. n5	OOR <	0
X78	72 h innate n5	OOR <	0
X79	72 h mature n5	OOR <	0
X80	72 h uninf. + PBMC n5	OOR <	0

## Sheet: IL6
X5	medium	OOR <	0		24 h uninf	0	0	0	0
X6	medium	OOR <	0		24 h innate	0	0	0	0
X7	72 h mature n1	OOR <	0		48 h uninf.	0	0	0	0
X8	72 h uninf. + PBMC n1	OOR <	0		48 h innate	0	0	0	0
X9	24 h uninf n2	OOR <	0		72 h uninf.	0	0	0	0	0
X10	24 h innate n2	OOR <	0		72 h innate	0	6.76	0	0	0
X11	48 h uninf. n2	OOR <	0		72 h mature	6.76	0	0	0	0
X12	48 h innate n2	OOR <	0		72 h uninf. + PBMC	0	0	0	0	0
X13	72 h uninf. n2	OOR <	0		24 h uninf	0	0	0	0	0
X14	72 h innate n2	OOR <	0		24 h innate	0	307.7	0	0	0
X15	72 h mature n2	6.76	6.76		48 h uninf.	0	0	0	0	0
X16	72 h uninf. + PBMC n2	OOR <	0		48 h innate	0	22.81	0	0	0
X17	24 h uninf n3	OOR <	0		72 h uninf.	0	0	0	0	0
X18	24 h innate n3	OOR <	0		72 h innate	0	0	0	0	0
X19	48 h uninf. n3	OOR <	0		72 h mature	0	0	100.67	0	181.29
X20	48 h innate n3	OOR <	0		72 h uninf. + PBMC	0	0	0	0	73.04
X21	72 h uninf. n3	OOR <	0
X22	72 h innate n3	6.76	6.76
X23	72 h mature n3	OOR <	0
X24	72 h uninf. + PBMC n3	OOR <	0
X25	24 h uninf n4	OOR <	0		final values (dilution included)
X26	24 h innate n4	OOR <	0		24 h uninf	0	0	0	0
X27	48 h uninf. n4	OOR <	0		24 h innate	0	0	0	0
X28	48 h innate n4	OOR <	0		48 h uninf.	0	0	0	0
X29	72 h uninf. n4	OOR <	0		48 h innate	0	0	0	0
X30	72 h innate n4	OOR <	0		72 h uninf.	0	0	0	0	0
X31	72 h mature n4	OOR <	0		72 h innate	0	13.52	0	0	0
X32	72 h uninf. + PBMC n4	OOR <	0		72 h mature	13.52	0	0	0	0
X33	24 h uninf n5	OOR <	0		72 h uninf. + PBMC	0	0	0	0	0
X34	24 h innate n5	OOR <	0		24 h uninf	0	0	0	0	0
X35	48 h uninf. n5	OOR <	0		24 h innate	0	615.4	0	0	0
X36	48 h innate n5	OOR <	0		48 h uninf.	0	0	0	0	0
X37	72 h uninf. n5	OOR <	0		48 h innate	0	45.62	0	0	0
X38	72 h innate n5	OOR <	0		72 h uninf.	0	0	0	0	0
X39	72 h mature n5	OOR <	0		72 h innate	0	0	0	0	0
X40	72 h uninf. + PBMC n5	OOR <	0		72 h mature	0	0	201.34	0	362.58
X41	24 h uninf n1	OOR <	0		72 h uninf. + PBMC	0	0	0	0	146.08
X42	24 h innate n1	OOR <	0
X43	48 h uninf. n1	OOR <	0
X44	48 h innate n1	OOR <	0
X45	72 h uninf. n1	OOR <	0
X46	72 h innate n1	OOR <	0
X47	72 h mature n1	OOR <	0
X48	72 h uninf. + PBMC n1	OOR <	0
X49	24 h uninf n2	OOR <	0
X50	24 h innate n2	307.7	307.7
X51	48 h uninf. n2	OOR <	0
X52	48 h innate n2	22.81	22.81
X53	72 h uninf. n2	OOR <	0
X54	72 h innate n2	OOR <	0
X55	72 h mature n2	OOR <	0
X56	72 h uninf. + PBMC n2	OOR <	0
X57	24 h uninf n3	OOR <	0
X58	24 h innate n3	OOR <	0
X59	48 h uninf. n3	OOR <	0
X60	48 h innate n3	OOR <	0
X61	72 h uninf. n3	OOR <	0
X62	72 h innate n3	OOR <	0
X63	72 h mature n3	100.67	100.67
X64	72 h uninf. + PBMC n3	OOR <	0
X65	24 h uninf n4	OOR <	0
X66	24 h innate n4	OOR <	0
X67	48 h uninf. n4	OOR <	0
X68	48 h innate n4	OOR <	0
X69	72 h uninf. n4	OOR <	0
X70	72 h innate n4	OOR <	0
X71	72 h mature n4	OOR <	0
X72	72 h uninf. + PBMC n4	OOR <	0
X73	24 h uninf n5	OOR <	0
X74	24 h innate n5	OOR <	0
X75	48 h uninf. n5	OOR <	0
X76	48 h innate n5	OOR <	0
X77	72 h uninf. n5	OOR <	0
X78	72 h innate n5	OOR <	0
X79	72 h mature n5	181.29	181.29
X80	72 h uninf. + PBMC n5	73.04	73.04

## Sheet: IL8
X5	medium	158.45	150.31		24 h uninf	0	0	0	0
X6	medium	142.17			24 h innate	197.62	86.56	37.94	56.41
X7	72 h mature n1	860.3	709.99		48 h uninf.	15.62	0	3.56	8.14
X8	72 h uninf. + PBMC n1	875.08	724.77		48 h innate	217.25	87.16	76.11	74.22
X9	24 h uninf n2	140.92	0		72 h uninf.	193.36	0	32.51	0
X10	24 h innate n2	347.93	197.62		72 h innate	376.71	0	102.06	232.84
X11	48 h uninf. n2	165.93	15.62		72 h mature	2292.61	104.34	1607.17	1663.54	709.99
X12	48 h innate n2	367.56	217.25		72 h uninf. + PBMC	957.07	30.51	1401.21	1395.09	724.77
X13	72 h uninf. n2	343.67	193.36		24 h uninf	466.34	571.21	82.71	146.55	840.07
X14	72 h innate n2	527.02	376.71		24 h innate	262.91	715.03	265.36	351.92	1211.66
X15	72 h mature n2	2442.92	2292.61		48 h uninf.	513.01	874.44	216.38	437.24	1299.2
X16	72 h uninf. + PBMC n2	1107.38	957.07		48 h innate	1072.82	682.49	397.36	629.4	1459.76
X17	24 h uninf n3	89.41	0		72 h uninf.	393.88	1684.8	242.45	237.94	631.81
X18	24 h innate n3	236.87	86.56		72 h innate	326.12	510.37	434.89	419.66	1405.87
X19	48 h uninf. n3	102.7	0		72 h mature	2171.08	1517.11	2274.91	1112.38	7858.57
X20	48 h innate n3	237.47	87.16		72 h uninf. + PBMC	719.01	672.75	664.88	1049.31	2837.01
X21	72 h uninf. n3	128.87	0
X22	72 h innate n3	139.98	0
X23	72 h mature n3	254.65	104.34
X24	72 h uninf. + PBMC n3	180.82	30.51		final values (dilution included)
X25	24 h uninf n4	130.22	0		24 h uninf	0	0	0	0
X26	24 h innate n4	188.25	37.94		24 h innate	395.24	173.12	75.88	112.82
X27	48 h uninf. n4	153.87	3.56		48 h uninf.	31.24	0	7.12	16.28
X28	48 h innate n4	226.42	76.11		48 h innate	434.5	174.32	152.22	148.44
X29	72 h uninf. n4	182.82	32.51		72 h uninf.	386.72	0	65.02	0
X30	72 h innate n4	252.37	102.06		72 h innate	753.42	0	204.12	465.68
X31	72 h mature n4	1757.48	1607.17		72 h mature	4585.22	208.68	3214.34	3327.08	1419.98
X32	72 h uninf. + PBMC n4	1551.52	1401.21		72 h uninf. + PBMC	1914.14	61.02	2802.42	2790.18	1449.54
X33	24 h uninf n5	129.55	0		24 h uninf	932.68	1142.42	165.42	293.1	1680.14
X34	24 h innate n5	206.72	56.41		24 h innate	525.82	1430.06	530.72	703.84	2423.32
X35	48 h uninf. n5	158.45	8.14		48 h uninf.	1026.02	1748.88	432.76	874.48	2598.4
X36	48 h innate n5	224.53	74.22		48 h innate	2145.64	1364.98	794.72	1258.8	2919.52
X37	72 h uninf. n5	126.82	0		72 h uninf.	787.76	3369.6	484.9	475.88	1263.62
X38	72 h innate n5	383.15	232.84		72 h innate	652.24	1020.74	869.78	839.32	2811.74
X39	72 h mature n5	1813.85	1663.54		72 h mature	4342.16	3034.22	4549.82	2224.76	15717.1
X40	72 h uninf. + PBMC n5	1545.4	1395.09		72 h uninf. + PBMC	1438.02	1345.5	1329.76	2098.62	5674.02
X41	24 h uninf n1	616.65	466.34
X42	24 h innate n1	413.22	262.91
X43	48 h uninf. n1	663.32	513.01
X44	48 h innate n1	1223.13	1072.82
X45	72 h uninf. n1	544.19	393.88
X46	72 h innate n1	476.43	326.12
X47	72 h mature n1	2321.39	2171.08
X48	72 h uninf. + PBMC n1	869.32	719.01
X49	24 h uninf n2	721.52	571.21
X50	24 h innate n2	865.34	715.03
X51	48 h uninf. n2	1024.75	874.44
X52	48 h innate n2	832.8	682.49
X53	72 h uninf. n2	1835.11	1684.8
X54	72 h innate n2	660.68	510.37
X55	72 h mature n2	1667.42	1517.11
X56	72 h uninf. + PBMC n2	823.06	672.75
X57	24 h uninf n3	233.02	82.71
X58	24 h innate n3	415.67	265.36
X59	48 h uninf. n3	366.69	216.38
X60	48 h innate n3	547.67	397.36
X61	72 h uninf. n3	392.76	242.45
X62	72 h innate n3	585.2	434.89
X63	72 h mature n3	2425.22	2274.91
X64	72 h uninf. + PBMC n3	815.19	664.88
X65	24 h uninf n4	296.86	146.55
X66	24 h innate n4	502.23	351.92
X67	48 h uninf. n4	587.55	437.24
X68	48 h innate n4	779.71	629.4
X69	72 h uninf. n4	388.25	237.94
X70	72 h innate n4	569.97	419.66
X71	72 h mature n4	1262.69	1112.38
X72	72 h uninf. + PBMC n4	1199.62	1049.31
X73	24 h uninf n5	990.38	840.07
X74	24 h innate n5	1361.97	1211.66
X75	48 h uninf. n5	1449.51	1299.2
X76	48 h innate n5	1610.07	1459.76
X77	72 h uninf. n5	782.12	631.81
X78	72 h innate n5	1556.18	1405.87
X79	72 h mature n5	8008.88	7858.57
X80	72 h uninf. + PBMC n5	2987.32	2837.01

## Sheet: IL10
X5	medium	OOR <	0		24 h uninf	0.97	5.93	6.95	13.97
X6	medium	OOR <	0		24 h innate	11.09	15.82	7.97	22.76
X7	72 h mature n1	22.23	22.23		48 h uninf.	3.41	13.18	11.61	21.69
X8	72 h uninf. + PBMC n1	31.98	31.98		48 h innate	19.81	20.35	14.76	26
X9	24 h uninf n2	0.97	0.97		72 h uninf.	10.04	10.57	11.09	10.57
X10	24 h innate n2	11.09	11.09		72 h innate	22.76	13.18	14.76	27.08
X11	48 h uninf. n2	3.41	3.41		72 h mature	72.08	13.71	21.69	142.01	22.23
X12	48 h innate n2	19.81	19.81		72 h uninf. + PBMC	21.42	12.66	19.28	46.29	31.98
X13	72 h uninf. n2	10.04	10.04		24 h uninf	11.35	22.23	5.42	9.01	3.41
X14	72 h innate n2	22.76	22.76		24 h innate	3.41	102.68	13.71	14.76	13.97
X15	72 h mature n2	72.08	72.08		48 h uninf.	16.35	19.55	11.61	12.92	14.24
X16	72 h uninf. + PBMC n2	21.42	21.42		48 h innate	20.62	29.25	16.35	25.46	27.62
X17	24 h uninf n3	5.93	5.93		72 h uninf.	9.53	24.92	10.57	9.53	2.91
X18	24 h innate n3	15.82	15.82		72 h innate	15.29	19.55	11.61	8.49	16.35
X19	48 h uninf. n3	13.18	13.18		72 h mature	41.58	43.52	54.64	24.11	160.62
X20	48 h innate n3	20.35	20.35		72 h uninf. + PBMC	11.61	16.88	10.57	22.23	57.72
X21	72 h uninf. n3	10.57	10.57
X22	72 h innate n3	13.18	13.18
X23	72 h mature n3	13.71	13.71
X24	72 h uninf. + PBMC n3	12.66	12.66		final values (dilution included)
X25	24 h uninf n4	6.95	6.95		24 h uninf	1.94	11.86	13.9	27.94
X26	24 h innate n4	7.97	7.97		24 h innate	22.18	31.64	15.94	45.52
X27	48 h uninf. n4	11.61	11.61		48 h uninf.	6.82	26.36	23.22	43.38
X28	48 h innate n4	14.76	14.76		48 h innate	39.62	40.7	29.52	52
X29	72 h uninf. n4	11.09	11.09		72 h uninf.	20.08	21.14	22.18	21.14
X30	72 h innate n4	14.76	14.76		72 h innate	45.52	26.36	29.52	54.16
X31	72 h mature n4	21.69	21.69		72 h mature	144.16	27.42	43.38	284.02	44.46
X32	72 h uninf. + PBMC n4	19.28	19.28		72 h uninf. + PBMC	42.84	25.32	38.56	92.58	63.96
X33	24 h uninf n5	13.97	13.97		24 h uninf	22.7	44.46	10.84	18.02	6.82
X34	24 h innate n5	22.76	22.76		24 h innate	6.82	205.36	27.42	29.52	27.94
X35	48 h uninf. n5	21.69	21.69		48 h uninf.	32.7	39.1	23.22	25.84	28.48
X36	48 h innate n5	26	26		48 h innate	41.24	58.5	32.7	50.92	55.24
X37	72 h uninf. n5	10.57	10.57		72 h uninf.	19.06	49.84	21.14	19.06	5.82
X38	72 h innate n5	27.08	27.08		72 h innate	30.58	39.1	23.22	16.98	32.7
X39	72 h mature n5	142.01	142.01		72 h mature	83.16	87.04	109.28	48.22	321.24
X40	72 h uninf. + PBMC n5	46.29	46.29		72 h uninf. + PBMC	23.22	33.76	21.14	44.46	115.44
X41	24 h uninf n1	11.35	11.35
X42	24 h innate n1	3.41	3.41
X43	48 h uninf. n1	16.35	16.35
X44	48 h innate n1	20.62	20.62
X45	72 h uninf. n1	9.53	9.53
X46	72 h innate n1	15.29	15.29
X47	72 h mature n1	41.58	41.58
X48	72 h uninf. + PBMC n1	11.61	11.61
X49	24 h uninf n2	22.23	22.23
X50	24 h innate n2	102.68	102.68
X51	48 h uninf. n2	19.55	19.55
X52	48 h innate n2	29.25	29.25
X53	72 h uninf. n2	24.92	24.92
X54	72 h innate n2	19.55	19.55
X55	72 h mature n2	43.52	43.52
X56	72 h uninf. + PBMC n2	16.88	16.88
X57	24 h uninf n3	5.42	5.42
X58	24 h innate n3	13.71	13.71
X59	48 h uninf. n3	11.61	11.61
X60	48 h innate n3	16.35	16.35
X61	72 h uninf. n3	10.57	10.57
X62	72 h innate n3	11.61	11.61
X63	72 h mature n3	54.64	54.64
X64	72 h uninf. + PBMC n3	10.57	10.57
X65	24 h uninf n4	9.01	9.01
X66	24 h innate n4	14.76	14.76
X67	48 h uninf. n4	12.92	12.92
X68	48 h innate n4	25.46	25.46
X69	72 h uninf. n4	9.53	9.53
X70	72 h innate n4	8.49	8.49
X71	72 h mature n4	24.11	24.11
X72	72 h uninf. + PBMC n4	22.23	22.23
X73	24 h uninf n5	3.41	3.41
X74	24 h innate n5	13.97	13.97
X75	48 h uninf. n5	14.24	14.24
X76	48 h innate n5	27.62	27.62
X77	72 h uninf. n5	2.91	2.91
X78	72 h innate n5	16.35	16.35
X79	72 h mature n5	160.62	160.62
X80	72 h uninf. + PBMC n5	57.72	57.72

## Sheet: IL17A
X5	medium	OOR <	0		24 h uninf	0	0	0.09	0.09
X6	medium	OOR <	0		24 h innate	2.62	0	0.21	3.15
X7	72 h mature n1	13.41	13.41		48 h uninf.	0	0	0	1.23
X8	72 h uninf. + PBMC n1	1.1	1.1		48 h innate	3.14	1.15	2.49	5.33
X9	24 h uninf n2	OOR <	0		72 h uninf.	0	0	0	0.46
X10	24 h innate n2	1.62	2.62		72 h innate	6.24	0.09	0.46	4.13
X11	48 h uninf. n2	OOR <	0		72 h mature	103.64	0.3	9.15	18.08	13.41
X12	48 h innate n2	2.14	3.14		72 h uninf. + PBMC	0.97	0.37	0.97	5.33	1.1
X13	72 h uninf. n2	OOR <	0		24 h uninf	0	0	0	0	0
X14	72 h innate n2	6.24	6.24		24 h innate	1.04	12.83	0.68	0.84	7.86
X15	72 h mature n2	103.64	103.64		48 h uninf.	0	0.09	0.21	0.4	0
X16	72 h uninf. + PBMC n2	0.97	0.97		48 h innate	15.28	3.15	0.46	1.19	3.68
X17	24 h uninf n3	OOR <	0		72 h uninf.	0	86.44	2.14	0.04	0
X18	24 h innate n3	OOR <	0		72 h innate	0.46	1.75	1.06	2.61	1.81
X19	48 h uninf. n3	OOR <	0		72 h mature	14.79	90.85	62.82	20.41	356.28
X20	48 h innate n3	0.15	1.15		72 h uninf. + PBMC	0.15	0.21	0.84	3.08	26.2
X21	72 h uninf. n3	OOR <	0
X22	72 h innate n3	0.09	0.09
X23	72 h mature n3	0.3	0.3		final values (dilution included)
X24	72 h uninf. + PBMC n3	0.37	0.37		24 h uninf	0	0	0.18	0.18
X25	24 h uninf n4	0.09	0.09		24 h innate	5.24	0	0.42	6.3
X26	24 h innate n4	0.21	0.21		48 h uninf.	0	0	0	2.46
X27	48 h uninf. n4	OOR <	0		48 h innate	6.28	2.3	4.98	10.66
X28	48 h innate n4	1.49	2.49		72 h uninf.	0	0	0	0.92
X29	72 h uninf. n4	OOR <	0		72 h innate	12.48	0.18	0.92	8.26
X30	72 h innate n4	0.46	0.46		72 h mature	207.28	0.6	18.3	36.16	26.82
X31	72 h mature n4	9.15	9.15		72 h uninf. + PBMC	1.94	0.74	1.94	10.66	2.2
X32	72 h uninf. + PBMC n4	0.97	0.97		24 h uninf	0	0	0	0	0
X33	24 h uninf n5	0.09	0.09		24 h innate	2.08	25.66	1.36	1.68	15.72
X34	24 h innate n5	3.15	3.15		48 h uninf.	0	0.18	0.42	0.8	0
X35	48 h uninf. n5	1.23	1.23		48 h innate	30.56	6.3	0.92	2.38	7.36
X36	48 h innate n5	5.33	5.33		72 h uninf.	0	172.88	4.28	0.08	0
X37	72 h uninf. n5	0.46	0.46		72 h innate	0.92	3.5	2.12	5.22	3.62
X38	72 h innate n5	4.13	4.13		72 h mature	29.58	181.7	125.64	40.82	712.56
X39	72 h mature n5	18.08	18.08		72 h uninf. + PBMC	0.3	0.42	1.68	6.16	52.4
X40	72 h uninf. + PBMC n5	5.33	5.33
X41	24 h uninf n1	OOR <	0
X42	24 h innate n1	0.04	1.04
X43	48 h uninf. n1	OOR <	0
X44	48 h innate n1	14.28	15.28
X45	72 h uninf. n1	OOR <	0
X46	72 h innate n1	0.46	0.46
X47	72 h mature n1	14.79	14.79
X48	72 h uninf. + PBMC n1	0.15	0.15
X49	24 h uninf n2	OOR <	0
X50	24 h innate n2	12.83	12.83
X51	48 h uninf. n2	0.09	0.09
X52	48 h innate n2	3.15	3.15
X53	72 h uninf. n2	86.44	86.44
X54	72 h innate n2	1.75	1.75
X55	72 h mature n2	90.85	90.85
X56	72 h uninf. + PBMC n2	0.21	0.21
X57	24 h uninf n3	OOR <	0
X58	24 h innate n3	0.68	0.68
X59	48 h uninf. n3	0.21	0.21
X60	48 h innate n3	0.46	0.46
X61	72 h uninf. n3	2.14	2.14
X62	72 h innate n3	1.06	1.06
X63	72 h mature n3	62.82	62.82
X64	72 h uninf. + PBMC n3	0.84	0.84
X65	24 h uninf n4	OOR <	0
X66	24 h innate n4	0.84	0.84
X67	48 h uninf. n4	0.4	0.4
X68	48 h innate n4	1.19	1.19
X69	72 h uninf. n4	0.04	0.04
X70	72 h innate n4	2.61	2.61
X71	72 h mature n4	20.41	20.41
X72	72 h uninf. + PBMC n4	3.08	3.08
X73	24 h uninf n5	OOR <	0
X74	24 h innate n5	6.86	7.86
X75	48 h uninf. n5	OOR <	0
X76	48 h innate n5	2.68	3.68
X77	72 h uninf. n5	OOR <	0
X78	72 h innate n5	1.81	1.81
X79	72 h mature n5	356.28	356.28
X80	72 h uninf. + PBMC n5	26.2	26.2

[truncated: 7 more sheets: MIP 1a, IL36 RA, IP10, MCP-1, MIP-1ß, TNFa, VEGFa]
